# Supplementary material for: Multiparametric models for predicting major arrhythmic events in Brugada syndrome: a systematic review and critical appraisal
Source: Europace. 2025 May 2;27(5):euaf091. doi: 10.1093/europace/euaf091 (PMC12092914; doi:10.1093/europace/euaf091)
Supplement: euaf091_Supplementary_Data [file euaf091_supplementary_data.zip]

Archive with 2 entries (2 files):
- PRISMA_checklist_BrS.docx
- Supplementary appendix_27_10.docx
